# Supplementary material for: High-sensitivity analysis of clonal hematopoiesis reveals increased clonal complexity of potential-driver mutations in severe COVID-19 patients
Source: PLoS One. 2024 Jan 10;19(1):e0282546. doi: 10.1371/journal.pone.0282546 (PMC10781164; doi:10.1371/journal.pone.0282546)
Supplement: S1 Table — (XLSX) [file pone.0282546.s002.xlsx]

## Sheet: Sheet 1
Supplementary Table S2: Clinical parameters of COVID19 patients admitted in ICU.
ID	Sex	AGE	Ethnicity	Area of residence	Clonal hematopoiesis	CHIP-PD mutations	Weigth	Heigth (or BMI)	Previous/current smoke	Comorbidities	Chronic medications	Radiological evidence of pneumonia around sampling: yes or no, and specify	paO2/FiO2 at sampling	Thrombotic or cardiac events during COVID infection (specify)	Therapy for COVID (including max ventilatory support)	RBC	WBC count	D dimer at sampling	PT at sampling	PTT at sampling	fibrinogen at sampling	Days Elapsed*	Outcome: recovery (from ICU) or death	Follow up state one year post-discharge
ICU01	F	68	CAUCASIAN	ITALY	NO	/	75	160	no	-	PPI, acetaminophen + codein	YES, severe pneumonia	280	DVT	Invasive mechanical ventilation, Hydroxychloroquine	2.98	15.47	735	0.9	0.99	330	57	Discharged alive	Alive
ICU02	M	60	CAUCASIAN	ITALY	YES	NO	90		no	DIABETES, CARDIOVASCULAR	ipoglicemizzante orale	YES, severe pneumonia	311	DVT	Invasive mechanical ventilation, Steroids	2.75	12.05	391	1.14	0.95	517	72	Discharged alive	Alive
ICU03	M	63	CAUCASIAN	ITALY	YES	NO	85		no	-		YES, severe pneumonia	254	-	Invasive mechanical ventilation, Steroids, Hydroxychloroquine, Ritonavir, Darunavir	2.86	7.34	2021	1.35	0.89	603	98	Exitus	/
ICU04	M	60	CAUCASIAN	ITALY	YES	NO	115	180	no	-	levetiracetam, carbamazepina, provisacor	YES, severe pneumonia	248	DVT	Invasive mechanical ventilation	3.09	18.38	4621	1.57	2.27	426	82	Discharged alive	Alive
ICU05	M	69	CAUCASIAN	ITALY	YES	YES	85	180	no	HYPERTENSION, CARDIOVASCULAR	beta-bloccante, ACE-I, diuretico	YES, severe pneumonia	210	-	Invasive mechanical ventilation, Steroids	3	5.19	440	1	0.73	426	105	Discharged alive	Alive
ICU06	M	68	CAUCASIAN	ITALY	YES	YES	125	180	no	OBESITY, HYPERTENSION, GLAUCOMA		YES, severe pneumonia	200	DVT, PE	Invasive mechanical ventilation, Steroids, Hydroxychloroquine	3.48	18.27	4934	1.55	1.47	657	61	Discharged alive	Alive
ICU07	M	68	CAUCASIAN	ITALY	NO	/	85	175	no	HYPERTENSION, BPH, DYSLIPIDEMIA, MENINGIOMA		YES, severe pneumonia	92	-	Invasive mechanical ventilation, Steroids, Hydroxychloroquine	3.38	11.96	2449	1.23	1.01	745	64	Discharged alive	Alive
ICU08	M	68	CAUCASIAN	ITALY	YES	NO	100	180	no	-		YES, severe pneumonia	88	DVT	Invasive mechanical ventilation, Steroids, Hydroxychloroquine	3.08	12.6	1516	1.17	0.98	494	53	Exitus	/
ICU09	M	62	CAUCASIAN	ITALY	YES	YES	70		no	DIABETES	ipoglicemizzante orale	YES, severe pneumonia	85	DVT	Invasive mechanical ventilation, Steroids, Hydroxychloroquine, Remdesivir	3.91	20.71	425	1.17	1.05	638	40	Exitus	/
ICU10	M	58	CAUCASIAN	ITALY	YES	YES	80	175	no	-		YES, severe pneumonia	280	DVT	Invasive mechanical ventilation, Hydroxychloroquine, Darunavir, Ritonavir	2.88	15.38	3101	0.94	0.94	426	69	Discharged alive	Alive
ICU11	M	34	HISPANIC	ITALY	YES	NO	120		yes	-	-	YES, severe pneumonia	80	-	Invasive mechanical ventilation, Steroids, Remdesivir, Hydroxychloroquine, Ritonavir, Darunavir	5.21	13.23	1375	1.21	1.08	1187	41	Discharged alive	Alive
ICU12	M	70	CAUCASIAN	ITALY	YES	YES	100		yes	HYPERTENSION, CARDIOVASCULAR	tardifer, plavix	YES, severe pneumonia	113	DVT	Invasive mechanical ventilation, Steroids, Hydroxychloroquine	3.29	11.73	2913	1.47	1.89	638	37	Exitus	/
ICU13	M	71	CAUCASIAN	ITALY	YES	YES	110	180	yes	OBESITY, HYPERTENSION, DIABETES	ramipril insulina metformina	YES, severe pneumonia	150	-	Invasive mechanical ventilation, Steroids, Hydroxychloroquine	2.73	9.24	1662	1.03	0.87	483	55	Exitus	/
ICU14	M	74	CAUCASIAN	ITALY	YES	YES	90		no	-		YES, severe pneumonia	357	-	Invasive mechanical ventilation	2.89	7.67	486	1.16	1.05	462	81	Discharged alive	Alive
ICU15	F	46	CAUCASIAN	ITALY	NO	/	60	170	no			no	561	-	-	3.89	6.87		0.94	0.89	231	24	Discharged alive	Alive
ICU16	F	66	HISPANIC	ITALY	YES	YES	100	150	no	-	-	YES, severe pneumonia	230	DVT, PE	Invasive mechanical ventilation, Remdesivir	3.64	10.76	438	1.15	1.06	965	74	Discharged alive	Alive
ICU17	F	72	CAUCASIAN	ITALY	YES	NO	70	160	no	-	Furosemide, Amlodipine	YES, severe pneumonia	240	-	Invasive mechanical ventilation, Steroids	3.83	33.65	303	1.11	0.97	721	60	Discharged alive	Alive
ICU18	M	62	CAUCASIAN	ITALY	YES	NO	81	175	no	HYPERTENSION		YES, severe pneumonia	231	-	Invasive mechanical ventilation	2.68	4.04	383	1.16	1.14	603	91	Discharged alive	Alive
ICU19	F	61	CAUCASIAN	ITALY	NO	/	70		no	HYPERTHYROIDISM	TAPAZOLE	YES, severe pneumonia	120	-	Invasive mechanical ventilation, Steroids, Hydroxychloroquine	2.78	42.14	468	1.23	1.37	927	39	Exitus	/
ICU20	M	59	CAUCASIAN	ITALY	YES	YES	90		no	DIABETES, HYPERTENSION, FAP	bisoprololo, flecainide, metformina	YES, severe pneumonia	128	DVT	Invasive mechanical ventilation, Steroids	3.37	10.3	622	1.03	0.94	571	64	Exitus	/
ICU21	M	65	NORTH AFRICAN	ITALY	YES	YES	80	180	no	-		YES, severe pneumonia	250	DVT	Invasive mechanical ventilation, Steroids, Remdesivir, Hydroxychloroquine, Ritonavir, Darunavir	4.14	25.74	1648	1.57	1.32	638	49	Discharged alive	Alive
ICU22	M	70	CAUCASIAN	ITALY	YES	YES	80	175	no	DIABETES	metformina, pioglitazone, rosuvastatina	YES, severe pneumonia	200	DVT, PE	Invasive mechanical ventilation, Steroids	3.64	15.71	364	1.16	1.97	418	49	Discharged alive	Alive
ICU23	F	74	CAUCASIAN	ITALY	YES	NO	63	162	no	HYPOTHYROIDISM		YES, severe pneumonia	302	-	Invasive mechanical ventilation, Steroids, Hydroxychloroquine	3.12	28.42	790	1.15	0.93	261	56	Discharged alive	Alive
ICU24	M	68	CAUCASIAN	ITALY	YES	YES	110	180	no	OBESITY, HYPERTENSION		YES, severe pneumonia	242	DVT	Invasive mechanical ventilation, Hydroxychloroquine	2.87	10.06	5934	1.16	1.15	638	60	Exitus	/
* Days from first COVID19-positivity to last follow up date: at ICU discharge or Exitus
