# Supplementary material for: High-sensitivity analysis of clonal hematopoiesis reveals increased clonal complexity of potential-driver mutations in severe COVID-19 patients
Source: PLoS One. 2024 Jan 10;19(1):e0282546. doi: 10.1371/journal.pone.0282546 (PMC10781164; doi:10.1371/journal.pone.0282546)
Supplement: S2 Table — (XLSX) [file pone.0282546.s003.xlsx]

## Sheet: DATA
SUPPLEMENTARY TABLE S2. CH mutations identified in our cohort
Sample ID	Chr	Start	Stop	Reference	Allele 1	Allele 2	Gene (gene)	Type (varType)	Transcript	Effect (codingEffect)	cDNA (cNomen)	Protein (pNomen)	VAF	Read depth	dbSNP
ICU02	3	128486079	128486079	G	G	T	GATA2	snp	NM_001145661.1	nonsynonymous	c.519C>A	p.F173L	0.01	719	rs748950881
ICU03	7	2913425	2913425	T	T	G	CARD11	snp	NM_001324281.3	nonsynonymous	c.2881A>C	p.I961L	0.011	1657
	19	15191808	15191808	T	T	G	NOTCH3	snp	NM_000435.3	nonsynonymous	c.739A>C	p.N247H	0.024	1743	rs1392069654
ICU04	X	134415076	134415076	G	G	T	PHF6	snp	NM_032458.3	nonsynonymous	c.790G>T	p.D264Y	0.008	368
ICU05	11	108284271	108284271	A	A	.	ATM	deletion	NM_000051.3	frameshift	c.3791delA	p.H1264Lfs*5	0.007	984
	17	42324714	42324714	A	A	C	STAT3	snp	NM_139276.2	nonsynonymous	c.1597T>G	p.L533V	0.014	276	rs199855499
	20	32434600	32434622	CACCACTGCCATAGAGAGGCGGC	CACCACTGCCATAGAGAGGCGGC	.	ASXL1	deletion	NM_015338.5	frameshift	c.1900_1922delAGAGAGGCGGCCACCACTGCCAT	p.E635Rfs*15	0.104	1421	rs766433101
	20	32434622	32434622	C	C	T	ASXL1	snp	NM_015338.5	nonsynonymous	c.1910C>T	p.A637V	0.007	1446	rs769053835
ICU06	2	25240379	25240379	G	G	A	DNMT3A	snp	NM_175629.2	nonsynonymous	c.2245C>T	p.R749C	0.007	1195	rs754613602
	2	197423929	197423929	A	A	C	SF3B1	snp	NM_012433.3	nonsynonymous	c.74T>G	p.L25R	0.007	1173	rs958668455
ICU08	3	179234256	179234256	A	A	C	PIK3CA	snp	NM_006218.2	nonsynonymous	c.3099A>C	p.Q1033H	0.013	1133
	11	108302939	108302939	T	T	G	ATM	snp	NM_000051.3	nonsynonymous	c.5406T>G	p.H1802Q	0.011	1024
	12	49031665	49031665	T	T	G	KMT2D	snp	NM_003482.3	nonsynonymous	c.13040A>C	p.Q4347P	0.016	1650
	17	42348453	42348453	A	A	C	STAT3	snp	NM_139276.2	nonsynonymous	c.64T>G	p.Y22D	0.009	1174
ICU09	4	105272685	105272685	A	A	C	TET2	snp	NM_001127208.2	nonsynonymous	c.4304A>C	p.Q1435P	0.009	881
	X	155078690	155078690	G	G	A	BRCC3	snp	NM_024332.3	stopgain	c.390G>A	p.W130*	0.013	465
ICU10	17	31223514	31223514	A	A	C	NF1	snp	NM_001042492.2	nonsynonymous	c.1792A>C	p.K598Q	0.031	741
	7	102196778	102196778	T	T	G	CUX1	snp	NM_001202543.2	stopgain	c.1400T>G	p.L467*	0.024	1163
	7	140754196	140754196	T	T	G	BRAF	snp	NM_001374258.1	nonsynonymous	c.1852A>C	p.K618Q	0.009	791
	20	32428373	32428373	A	A	C	ASXL1	snp	NM_015338.5	nonsynonymous	c.422A>C	p.Q141P	0.009	1017
ICU11	11	119276011	119276011	T	T	G	CBL	snp	NM_005188.3	nonsynonymous	c.884T>G	p.L295R	0.025	652
ICU12	2	25240367	25240367	A	A	G	DNMT3A	snp	NM_175629.2	nonsynonymous	c.2257T>C	p.W753R	0.008	910	rs749132507
	4	105272774	105272774	C	C	T	TET2	snp	NM_001127208.2	stopgain	c.4393C>T	p.R1465*	0.018	618	rs1235228377
	11	119298428	119298428	T	T	G	CBL	snp	NM_005188.3	stopgain	c.2322T>G	p.Y774*	0.019	953
ICU13	20	58854577	58854577	C	C	G	GNAS	snp	NM_080425.4	nonsynonymous	c.1312C>G	p.P438A	0.022	767
	20	58854628	58854628	T	T	G	GNAS	snp	NM_080425.4	nonsynonymous	c.1363T>G	p.S455A	0.037	642	rs1279916581
	X	77558779	77558779	C	C	A	ATRX	snp	NM_000489.5	nonsynonymous	c.6394G>T	p.V2132L	0.009	349
	X	134377620	134377620	G	G	T	PHF6	snp	NM_032458.3	startloss	c.3G>T	p.M1?	0.015	267	rs398124428
	1	1815790	1815790	T	T	C	GNB1	snp	NM_002074.5	nonsynonymous	c.169A>G	p.K57E	0.007	992	rs141326438
ICU14	1	119949080	119949080	A	A	C	NOTCH2	snp	NM_024408.4	nonsynonymous	c.2526T>G	p.C842W	0.015	481
	4	105235235	105235239	AGAAG	AGAAG	.	TET2	deletion	NM_001127208.2	frameshift	c.1294_1298delGAAGA	p.E432Tfs*9	0.006	647	rs770407994
	4	105236188	105236191	AAAT	AAAT	.	TET2	deletion	NM_001127208.2	frameshift	c.2249_2252delTAAA	p.I750Rfs*62	0.033	581
	4	105243772	105243772	A	A	C	TET2	snp	NM_001127208.2	nonsynonymous	c.3797A>C	p.N1266T	0.295	373	rs760496274
	11	102335984	102335984	G	G	T	BIRC3	snp	NM_001165.5	nonsynonymous	c.1343G>T	p.R448L	0.009	318	rs759842920
	12	49051827	49051827	G	G	T	KMT2D	snp	NM_003482.3	nonsynonymous	c.1856C>A	p.P619Q	0.007	591	rs1431124702
	13	28433830	28433830	A	A	G	FLT1	snp	NM_002019.4	nonsynonymous	c.802T>C	p.Y268H	0.03	564
	18	45063379	45063379	T	T	G	SETBP1	snp	NM_001379141.1	nonsynonymous	c.4472T>G	p.L1491R	0.028	470
	X	77683241	77683241	G	G	A	ATRX	snp	NM_000489.5	nonsynonymous	c.2015C>T	p.P672L	0.01	290
ICU16	2	25240698	25240698	A	A	.	DNMT3A	deletion	NM_175629.2	frameshift	c.2115delT	p.I705Mfs*74	0.022	692	rs937360487
	17	60663137	60663137	C	C	G	PPM1D	snp	NM_003620.3	stopgain	c.1403C>G	p.S468*	0.097	836	rs375975790
ICU17	18	51059879	51059879	T	T	G	SMAD4	snp	NM_005359.5	nonsynonymous	c.918T>G	p.N306K	0.025	734
ICU18	1	119955229	119955229	T	T	G	NOTCH2	snp	NM_024408.4	nonsynonymous	c.2030A>C	p.Q677P	0.007	678
	2	25749820	25749820	A	A	C	ASXL2	snp	NM_018263.6	nonsynonymous	c.1736T>G	p.V579G	0.016	881
	4	105275691	105275691	T	T	G	TET2	snp	NM_001127208.2	nonsynonymous	c.5181T>G	p.H1727Q	0.007	804
	4	152352702	152352702	A	A	C	FBXW7	snp	NM_018315.5	nonsynonymous	c.29T>G	p.L10R	0.012	492	rs904593042
	19	12940603	12940603	A	A	C	CALR	snp	NM_004343.3	nonsynonymous	c.765A>C	p.E255D	0.007	719	rs777628969
	X	15822770	15822770	G	G	T	ZRSR2	snp	NM_005089.3	nonsynonymous	c.977G>T	p.C326F	0.008	361
	X	40072432	40072432	A	A	C	BCOR	snp	NM_017745.6	nonsynonymous	c.2914T>G	p.Y972D	0.016	370
	X	124081510	124081510	C	C	A	STAG2	snp	NM_001042749.2	nonsynonymous	c.2906C>A	p.A969D	0.009	340
ICU20	17	7674252	7674252	C	C	T	TP53	snp	NM_001126114.2	nonsynonymous	c.711G>A	p.M237I	0.007	696	rs587782664
	4	152352702	152352702	A	A	C	FBXW7	snp	NM_018315.5	nonsynonymous	c.29T>G	p.L10R	0.015	465	rs904593042
	18	44952107	44952107	A	A	C	SETBP1	snp	NM_001379141.1	nonsynonymous	c.2767A>C	p.I923L	0.01	710
	18	51065423	51065423	C	C	A	SMAD4	snp	NM_005359.5	nonsynonymous	c.956C>A	p.A319D	0.007	590
	19	17844363	17844363	A	A	C	JAK3	snp	NM_000215.3	nonsynonymous	c.55T>G	p.L19V	0.008	758
	1	120069350	120069350	G	G	C	NOTCH2	snp	NM_024408.4	nonsynonymous	c.57C>G	p.C19W	0.023	788	rs11810554
ICU21	2	25234323	25234323	G	G	A	DNMT3A	snp	NM_175629.2	nonsynonymous	c.2695C>T	p.R899C	0.018	737	rs771922296
	X	53412224	53412224	C	C	G	SMC1A	snp	NM_001281463.1	nonsynonymous	c.818G>C	p.R273P	0.008	397
	X	155120094	155120094	C	C	T	BRCC3	snp	NM_024332.3	stopgain	c.895C>T	p.Q299*	0.01	314
ICU22	1	119929199	119929199	T	T	G	NOTCH2	snp	NM_024408.4	nonsynonymous	c.3669A>C	p.E1223D	0.019	517	rs782351181
	3	47124313	47124313	A	A	C	SETD2	snp	NM_001349370.3	nonsynonymous	c.191T>G	p.L64R	0.007	875
	20	32434467	32434467	.	.	A	ASXL1	insertion	NM_015338.5	frameshift	c.1758dupA	p.G587Rfs*32	0.005	766
	9	136507323	136507323	A	A	C	NOTCH1	snp	NM_017617.5	nonsynonymous	c.3625T>G	p.C1209G	0.007	846
ICU23	9	5050732	5050732	A	A	C	JAK2	snp	NM_001322194.2	nonsynonymous	c.515A>C	p.H172P	0.01	1144
	22	41177854	41177854	A	A	C	EP300	snp	NM_001429.4	nonsynonymous	c.6143A>C	p.Q2048P	0.019	1342
	X	124051339	124051339	G	G	T	STAG2	snp	NM_001042749.2	nonsynonymous	c.1141G>T	p.D381Y	0.009	351
ICU24	2	25247628	25247628	C	C	T	DNMT3A	snp	NM_175629.2	nonsynonymous	c.977G>A	p.R326H	0.007	943	rs758881009
	2	197403659	197403659	G	G	A	SF3B1	snp	NM_012433.3	nonsynonymous	c.1645C>T	p.R549C	0.024	817	rs1172363633
	2	197423929	197423929	A	A	C	SF3B1	snp	NM_012433.3	nonsynonymous	c.74T>G	p.L25R	0.014	813	rs958668455
	12	49027916	49027916	C	C	T	KMT2D	snp	NM_003482.3	nonsynonymous	c.14530G>A	p.G4844S	0.017	1012
	X	15791002	15791002	T	T	G	ZRSR2	snp	NM_005089.3	nonsynonymous	c.110T>G	p.L37R	0.015	274
	20	32434638	32434638	.	.	G	ASXL1	insertion	NM_015338.5	frameshift	c.1934dupG	p.G646Wfs*12	0.014	950	rs756958159
COV03	22	41160669	41160669	T	T	G	EP300	snp	NM_001429.4	nonsynonymous	c.3618T>G	p.N1206K	0.007	1197
COV06	4	105276127	105276127	A	A	C	TET2	snp	NM_001127208.2	nonsynonymous	c.5617A>C	p.I1873L	0.051	751
	7	2924258	2924258	T	T	G	CARD11	snp	NM_001324281.3	nonsynonymous	c.1915A>C	p.M639L	0.019	719
	7	102280823	102280823	T	T	G	CUX1	snp	NM_001913.5	nonsynonymous	c.1784T>G	p.L595R	0.007	588
	X	53414787	53414787	T	T	G	SMC1A	snp	NM_001281463.1	nonsynonymous	c.316A>C	p.I106L	0.013	684
COV08	12	49038335	49038335	T	T	G	KMT2D	snp	NM_003482.3	nonsynonymous	c.9021A>C	p.E3007D	0.01	995	rs137934366
	22	41127592	41127592	A	A	C	EP300	snp	NM_001429.4	nonsynonymous	c.1012A>C	p.I338L	0.011	798
	X	53421916	53421916	T	T	G	SMC1A	snp	NM_001281463.1	nonsynonymous	c.22A>C	p.T8P	0.011	361	rs1342354118
COV09	2	25248098	25248102	ACGGG	ACGGG	.	DNMT3A	deletion	NM_175629.2	frameshift	c.790_794delCCCGT	p.P264Gfs*15	0.006	643
	19	15191467	15191467	G	G	T	NOTCH3	snp	NM_000435.3	nonsynonymous	c.993C>A	p.D331E	0.007	573	rs1455598072
COV10	5	39002596	39002596	T	T	G	RICTOR	snp	NM_001285439.2	nonsynonymous	c.331A>C	p.I111L	0.011	736
	17	42322402	42322402	C	C	A	STAT3	snp	NM_139276.2	nonsynonymous	c.1981G>T	p.D661Y	0.009	929	rs747639500
	17	42334026	42334026	T	T	G	STAT3	snp	NM_139276.2	nonsynonymous	c.821A>C	p.Q274P	0.007	710
	20	58891730	58891730	G	G	C	GNAS	snp	NM_000516.7	nonsynonymous	c.4G>C	p.G2R	0.011	279
	X	130037458	130037458	G	G	T	BCORL1	snp	NM_001379450.1	nonsynonymous	c.4619G>T	p.R1540L	0.008	378	rs749106770
COV11	3	179221107	179221107	A	A	C	PIK3CA	snp	NM_006218.2	nonsynonymous	c.2137A>C	p.I713L	0.015	732
	11	108282837	108282837	C	C	A	ATM	snp	NM_000051.3	nonsynonymous	c.3704C>A	p.P1235H	0.012	406	rs876658455
COV12	2	197402795	197402795	A	A	C	SF3B1	snp	NM_012433.3	nonsynonymous	c.1838T>G	p.M613R	0.011	637
	4	105235957	105235957	A	A	C	TET2	snp	NM_001127208.2	nonsynonymous	c.2015A>C	p.H672P	0.008	758
	12	49031665	49031665	T	T	G	KMT2D	snp	NM_003482.3	nonsynonymous	c.13040A>C	p.Q4347P	0.017	825
	19	15165375	15165375	A	A	C	NOTCH3	snp	NM_000435.3	nonsynonymous	c.5808T>G	p.D1936E	0.009	646
	X	53383152	53383152	C	C	A	SMC1A	snp	NM_001281463.1	nonsynonymous	c.3009G>T	p.M1003I	0.008	386
	X	124090724	124090724	C	C	A	STAG2	snp	NM_001042749.2	nonsynonymous	c.3427C>A	p.P1143T	0.008	375
COV13	7	102234191	102234191	C	C	.	CUX1	deletion	NM_001202543.2	frameshift	c.3609delC	p.N1204Tfs*6	0.006	725	rs782264210
	12	49042104	49042104	T	T	G	KMT2D	snp	NM_003482.3	nonsynonymous	c.6094A>C	p.K2032Q	0.009	812
COV14	3	105681818	105681818	C	C	A	CBLB	snp	NM_001321795.2	nonsynonymous	c.2055G>T	p.K685N	0.008	516	rs775827482
COV15	1	1790519	1790519	A	A	C	GNB1	snp	NM_002074.5	nonsynonymous	c.575T>G	p.L192R	0.012	751
	2	25244325	25244325	C	C	A	DNMT3A	snp	NM_175629.2	stopgain	c.1681G>T	p.E561*	0.009	542
	7	2947668	2947668	T	T	G	CARD11	snp	NM_001324281.3	nonsynonymous	c.127A>C	p.T43P	0.022	719
	16	3879865	3879865	T	T	G	CREBBP	snp	NM_004380.3	nonsynonymous	c.52A>C	p.S18R	0.008	526
COV16	12	49040760	49040760	T	T	G	KMT2D	snp	NM_003482.3	nonsynonymous	c.7010A>C	p.Q2337P	0.015	746
	X	40063040	40063040	C	C	A	BCOR	snp	NM_017745.6	nonsynonymous	c.3777G>T	p.M1259I	0.019	155	rs1368269176
	X	40063870	40063870	C	C	A	BCOR	snp	NM_001123385.1	nonsynonymous	c.3585G>T	p.K1195N	0.009	333
COV17	2	25239209	25239209	G	G	A	DNMT3A	snp	NM_175629.2	nonsynonymous	c.2329C>T	p.P777S	0.013	622	rs1172777420
	3	47121735	47121735	A	A	C	SETD2	snp	NM_001349370.3	nonsynonymous	c.2769T>G	p.N923K	0.007	826
	9	136513067	136513067	A	A	C	NOTCH1	snp	NM_017617.5	nonsynonymous	c.2421T>G	p.I807M	0.02	410
	19	41259855	41259855	C	C	T	AXL	snp	NM_021913.5	nonsynonymous	c.2636C>T	p.P879L	0.059	545
	X	45060077	45060077	C	C	G	KDM6A	snp	NM_001291415.1	nonsynonymous	c.1250C>G	p.P417R	0.008	388
COV18	1	150961016	150961016	T	T	G	SETDB1	snp	NM_001366418.1	nonsynonymous	c.2957T>G	p.L986W	0.009	738
	3	47121036	47121036	T	T	G	SETD2	snp	NM_001349370.3	nonsynonymous	c.3468A>C	p.E1156D	0.008	908
	X	53382256	53382256	A	A	C	SMC1A	snp	NM_001281463.1	nonsynonymous	c.3347T>G	p.L1116R	0.011	476
	2	25742433	25742433	T	T	G	ASXL2	snp	NM_018263.6	nonsynonymous	c.3904A>C	p.T1302P	0.012	420	rs760303756
COV19	2	25246264	25246264	.	.	TCAC	DNMT3A	insertion	NM_175629.2	frameshift	c.1324_1325insGTGA	p.E442Gfs*4	0.026	836	rs1360829913
	5	38955661	38955661	T	T	C	RICTOR	snp	NM_001285439.2	nonsynonymous	c.2543A>G	p.N848S	0.012	740	rs1477392239
	12	25227258	25227258	G	G	T	KRAS	snp	NM_033360.4	stopgain	c.266C>A	p.S89*	0.007	586
	X	77599759	77599759	A	A	C	ATRX	snp	NM_000489.5	nonsynonymous	c.5759T>G	p.M1920R	0.009	637
